# Supplementary material for: Genome-wide characterization and expression divergence of voltage-dependent anion channel (VDAC) in upland cotton (Gossypium hirsutum L.) in response to abiotic stresses
Source: Front Plant Sci. 2025 Sep 30;16:1682305. doi: 10.3389/fpls.2025.1682305 (PMC12520018; doi:10.3389/fpls.2025.1682305)
Supplement: Supplementary file 1 [file DataSheet1.zip › Table S4.xlsx]

## Sheet: Sheet1
Primers for RT-qPCR analysis of VDAC genes in G. hirsutum
Gene ID	Rename	Forward	Reverse
Gh_A09G026700.1	GhVDAC6	CTCTCTTAACGCGTCATAC	AAACACCATCACCATCG
Gh_D05G211300.1	GhVDAC11	CTGTTGTGGGTGAGATTG	GTGAAGGCAAAGCTCAA
Gh_D07G239100.1	GhVDAC13	ACACCAGCTCCAATCTA	GTATTTGCATGAGTATGCTG
Gh_D09G024300.1	GhVDAC14	CAACCCTCACCATCACA	GAACATGCAACTGTGGC
