# Supplementary material for: Genome-wide characterization and expression divergence of voltage-dependent anion channel (VDAC) in upland cotton (Gossypium hirsutum L.) in response to abiotic stresses
Source: Front Plant Sci. 2025 Sep 30;16:1682305. doi: 10.3389/fpls.2025.1682305 (PMC12520018; doi:10.3389/fpls.2025.1682305)
Supplement: Supplementary file 1 [file DataSheet1.zip › Table S1.xlsx]

## Sheet: Sheet1
Transcript IDs	Renamed IDs	Sequences
Gh_A03G119400.1	GhVDAC1	MGKGPGLYSDIGKKPRDILYKDYQADHKFTVTTYTSNGVAITSTGIKKGELLLADVSTELKNNNITTNVKVDTKSNLFATVTVDEPAPGLKTIFSFIVPDQRSGKVELQYQHEYAGISTSIGLNANPLVNFSGVVGNNCVSVGTDLSFDTASGNFTKLNAGLNFTHSDLIASLTLNDKGDTLNASYYHIVSPLTNTAVGAELTHSFSSNENTLTIGTQHALDPLTTVRTRLNNYGRASALIQHEWRPKSLFTISGEVDTRAIEKSAKVGLALALKP
Gh_A05G194200.1	GhVDAC2	MKKGPGLFSDFGKKAKDLLNKDYTSDQKFTISSSSYTGLALVSNIVNKGGLSSGDVAAQYKHQNAVVDFKLDTILTTLTITDLHPSAKTVASFKLPDYNSGKLEVQYFHEHATVATAVGLKKSPAVDFSATIGTPGIAFGAEASYVTSSGEFTKYNAGVNMTKPDSNASVVLADKGDSLKVSYLHHLNQLNGGAVVGEIARKFSTNENTLTVGCSYLVDPHTLVKAKLNNHGNLGALVQHELRPKSFLTISGAFDTKALEKTPKFGLALSLKP
Gh_A05G297600.1	GhVDAC3	MGKGPGLYSDIGKKARDLLYKDYQADHKFTVTTYTSNGVAITSTGTKKGELLLADVNTQLKNKNITTDVKFDSRSNLFTTVTIDEPAPGLKTIFSFVVPDQKSGKVELQYRHEYAGISTGIGLTAKPLVSFSGVIGNDSVSVGTDLSFDTASGNFIKLNAGLNITHSDLIASMTLNDKGDTLTASYYHIVSPLTNTAVGAELTHSFSSNENTLTIGTQHALDPLTTVKARMNNYGRASALIQHEWRPKSLFTISGEVDTRAIEKSAKVGLALALKP
Gh_A07G241700.1	GhVDAC4	MGKGPGLYTEIGKKARDLLYKDYQTDQKFTLTTSSPTGVAITSTGTKKGDLFLADVNTQLKSRNVTTDIKVDTSSNLFTTITVDEPAPGLKAIFGFRVPDQRSGKIELQYLHEYAGISSSIGLTANPIVNFSGVLGTNVLALGTDISFDTKTGNFTKCNAGFSFTNADLIASLALNEKGDSVNASYYHIVNPSTNTAVGAEVTHSFSTNVNTITVGTQHALDPLTTIKARVNNAGKASALIQHEWRPKSLFTISGEVDTKSIDKSPKVGLALALKP
Gh_A08G095400.1	GhVDAC5	MAGPAPFVDLGKKAKDLLTKDYNFDQKFTLSMLSTTGMGLTATGLKKDQNFFGDINTVYKSGSTTVDMKVDTYSNVSTKVTVNDVWPCSKAALSFRIPDHKSGKLDVQYLHPHAAIDSSIGLNPTPLLELSATIGSKELALGGEIGFDTASASFTKYTAGINMNKPDFSVALLLTDKGQALKASYIHSVNPFTCVAAEMAHRFSTYENTFTIGSSHAVDPFTVVKTRFSDNGKVAMLCQREWRPKSLVTFSAEYDSKAINASPKMGLALALKP
Gh_A09G026700.1	GhVDAC6	MGKGPGLYTEIGKKARDLLYKDYQTDHKFTLTTSSPTGVAITSAGTKKGELFLADVNTQLKNKNVTTDIKVDTYSNLYTTITVDQPAPGLKAIFSFRVPDQRSGKVELQYLHEYAGISSSIGLTANPIVNLSGVIGTNVLALGTDLSFDTKTGNFTKCNAGLSFSNVDLIASLTLNEKGDSLNASYYHIVNPMTNTAVGAEVTHSFSTNENTITIGTQHALDPLTMVKARVNNAGKASALIQHEWRPRSLITISGEVDTKSIDKSAKVGLALALKP
Gh_A11G232500.1	GhVDAC7	MSKGPGLFVDIGKRAKDLLTKDYTSDQKFTVSTYTGAGVAITSTSLKKGGLSTGDVAALYKYKNTQFDVKISTTMTFTDILPSTKTIASFKVPDYNSGKLEVQYFHHHATFTTTIALYKTPVVDATATIGTPSIAFGAEAGYDPTKGNFTKYTAGISVTKPDSCASIILGDKGDSIKASYVHYLDNLKKSAAVGEISRKFSTNENTFTVGGAYAVDHLTLIKAKLNNHGRLGALLQHEVIPKSLLTVSGELDTKSLDKSPRLGLAFALKP
Gh_A12G089200.1	GhVDAC8	MSKAPGLFVDIGKKAKDLLTKDYTSYQKFTVSTYTVAGVALTSTALKKGGLSTGDVAALYKYKNTQFDVKVETDSNISTTLTFTEILPSTKTIASFKVPDYKSGKLEVQYFHDHATVTTTVGLNQTPGVDVTATIGTPTITFGAEVGYDTTSGNFTKYTAGISVTKPDSCASIILGDKGDSIKASYVHYMDQQKKSAAVGEISRRFSTNENTFTVGGAYAVDHLTLIKAKLNSHGRLGALLQHEVVPKSLLTISSELDTKALEKSPRFGLALALKP
Gh_A12G188400.1	GhVDAC9	MGKGPGLYTDIGKKARDLLYKDYQADHKFTLTTYTSNGVAITSTGTKKGELLLADISTELKNKNITTNVKVDTSSKLFATVTVDEPAPGLKTIFSFIAPDQRSGKVELQYQHEYAGISTSIGLTANPLVNFSGVVGNNSVTVGTDLSFDTASGNFTKLNAGLNFTHSDLIASLTLNDKGDTLNASYYHIVSPLTNTAVGAELSHSFSSNENTLTIGTQHALDPLTTVKARLNNYGRASALIQHEWRPKSLITISGEVDTGAIEKSAKVGLALALKP
Gh_D05G211300.1	GhVDAC10	MKQGPGLFSDFGKKAKDLLNKDYTSDQKFTISSSSYSGLALASNIVNKGGLSSGDVAAQYKHQNAVVDFKLDTESNILTTLTITDLHPSAKTVASFKLPDYNSGKLEVQYFHEHATVATAVGLKKSPAVDFSATIGTPGIAFGAEASYVTSSGEFTKYNAGVNMTKPDSNASVVLADKGDSLKVSYLHHLNQLNGGAVVGEIARKFSTNENTLTVGCSYLVDPHTLVKAKLNNHGNLGALVQHELRPKSFLTISGAFDTKALEKTPKFGLALSLKP
Gh_D05G306900.1	GhVDAC11	MGKGPGLYSDIGKKARDLLYKDYQVDHKFTVTTYTSNGVAITSTGTKKGDLLLADVNTQLKNKNITTDVKVDSRSNLFTTVTIDEPAPGLKTIFSFVVPDQKSGMVELQYRHEYAGISTGIGLTAKPLVSFSGVIGNDCVSVGTDLSFDTASGNFIKLNAGLNITHSDLIASMTLNDKGDTLTASYYHIVSPLTNTAVGAELTHSFSSNENTLTIGTQHALDPLTTVKARMNNYGRASALIQHEWHPKSLFTISGEVDTRAIEKSAKVGLALALKP
Gh_D07G239100.1	GhVDAC12	MGKGPGLYTEIGKKARDLLYKDYQTDQKFTLTTSSPTGVSITSAGTKKGDLFLADVNTQLKSRNVTTDIKVDTSSNLFTTITVDEPAPGLKAIFGFRVPDQRSGKIELQYLHEYAGISSSIGLTANPIVNFSGVLGTNVLALGTDISFDTKTGNFTKCNAGFSFTNADLIASLALNEKGDSVNASYYHIVNPSTNTVVGAEVTHSFSTNVNTITVGTQHALDPSTTIKARVNNAGKVSALIQHEWRPKSLFTISGEVDTKSIDKSPKVGLALALKP
Gh_D08G090500.1	GhVDAC13	MAGPAPFVDLGKKAKDLLTKDYNFDQKFTLSMLSTTGMGLTATGLKKDQNFFGDINTVYKSGNTTVDMKVDTYSNVSTKVTVNDVWPCSKAALSFRIPDHKSGKLDVQYLHPHAAIDSSIGLNPTPLLELSATIGSKELALGGEIGFDTASASFTEYTAGINLNKPDFSVALLLTDKGQALKASYIHSVNPFTCVAAEMAHRFSTYENTFTIGSSHAVDPFTVVKTRFSDNGKVGMLCQREWRPKSLVTFSAEYDSKAINASPKMGLALALKP
Gh_D09G024300.1	GhVDAC14	MGKGPGLYTEIGKKARDLLYKDYQTDHKFTLTTSSPTGVAITSAGTKKGELFLADVNTQLKNKNVTTDIKVDTYSNLYTTITVDQPAPGLKAIFSFRVPDQRSGKVELQYLHEYAGISSSIGLTANPIVNLSGVIGTNVLALGTDLSFDTKTGNFTKCNAGLSFSNVDLIASLTLNEKGDSLNASYYHIVNPMTNTAVGAEVTHSFSTNENTITIGTQHALDPLTMVKARVNNAGKASALIQHEWRPRSLFTISGEVDTKSIDKSAKVGLALALKP
Gh_D12G093700.1	GhVDAC15	MSKGPGLFVDIGKKAKDLLTKDYTSDQKFTVSTYTGAGVALTSTALKKGGLSTGDVAALYKYKNTQFDVKVDTNSNISTTLTFTEILPSTKTIASFKVPDYNSGKLEVQYFHDHATVTTTVGLNQTPGVDVTATIGTPTIAFGAEAGYDTTSGNFTKYTAGISMTKPDSCASIILGDKGDSIKASYVHYMDQLKKSAAVAEISRRFSTNENTFTVGGVYAVDHLTLIKAKLNSHGRLGAVLQHEVVPKSLLTISSELDTKALEKSPQFGLALALKP
Gh_D11G218000.1	GhVDAC16	MSKGPGLFVDIGKRAKDLLTKDYTSDQKFTVSTYTGAGVAITSTSLKKGGLSTGDVAALYKYKNTQFDVKVDTDSNISTTMTFTDILPSTKTIASFKVPDYNAGKLEVQYFHHHATFTTTIALYKTPVVDATATIGTPSIAFGAEAGYDPTKGNFTKYTAGISVTKPDSCASIILGDKGDSIKASYVHYLDNLKKSAAVGEIRRKFSTNENTFTVGGAYAVDHLTLIKAKLNNHGRLGALLQHEVIPKSLLTVSGELDTKSLDKSPRLGLAFALKP
Gh_D02G129900.1	GhVDAC17	MGKGPGLYSDIGKKARDLLYKDYQADHKFTVTTYTSNGVAITSTGIKKGELLLADVSTELKNNNITTNVKVDTKSTLFATVTVDEPAPGLKTIFSFIVPDQRSGKVELQYQHEYAGISTSIGFNANPLVNFSGVVGNNCVSVGTDLSFDTASGNFTKLNAGLNFTHSDLIASLTLNDKGDTLNASYYHIVSPLTNTAVGAELTHSFSSNENTLTIGTQHALDPLTTVKARLNNYGRASGLIQHEWRPKSLFTISGDVDTRAIEKSAKVGLALALKP
Gh_D12G184600.1	GhVDAC18	MGKGPGLYTDIGKKARDLLYKDYQADHKFTLTTYTSNGVAITSTGTKKGELLLADISTELKNKNITTNVKVDTSSKLFATVTVDEPAPGLKTIFSFIAPDQRSGKVELQYQHEYAGISTSIGLTANPLVNFSGVVGNNSVTVGTDLSFDTASGNFTKLNAGLNFTHSDLIASLTLNDKGDTLNASYYHIVSPLTNTAVGAELSHSFSSNENTLTIGTQHALDPLTTVKARLNNYGRASALIQHEWRPKSLITISGEVDTGAIEKSAKVGLALALKP
