# Supplementary material for: Genome-wide characterization and expression divergence of voltage-dependent anion channel (VDAC) in upland cotton (Gossypium hirsutum L.) in response to abiotic stresses
Source: Front Plant Sci. 2025 Sep 30;16:1682305. doi: 10.3389/fpls.2025.1682305 (PMC12520018; doi:10.3389/fpls.2025.1682305)
Supplement: Supplementary file 1 [file DataSheet1.zip › Table S2.xlsx]

## Sheet: Sheet1
Transcript IDs	Renamed IDs	Sequences
AT5G57490.1	AtVDAC1	MGSSPAPFADIGKKAKDLLNKDYIFDHKFTLTMLSATGTEFVATGLKKDDFFFGDISTLYKGQNTIVDLKIDSHSSVSTKVTLKNLLPSAKAVISFKIPDHKSGKLDVQYVHPHATLNSSIGLNPTPLLDLSATIGSQNVCLGGEVSFDTASSSLTKYNAGIGFNNQGVSAALILEDKGESLRATYVHTVNPTTSFGAELIRRFSNYNNSFTVGSSHSVDQFTVVKTRFSNSGKAGMVVQREWRPKSHITFSAEYDSKAVTSSPKLGLALALKP
AT3G49920.1	AtVDAC2	MSKGPGLFADIGKYAKDLLTRDYSTDQKFSISTNSVSGVALTSTALKNGVLHAANVATQYKYRNTFFDVKIDTDFNVKSLVYPMNKFVSIDHNTLTGYDTTSRTFTKYNVGVSVTKPDQCVSIILGDKGDSIKASYVYYLDESTRSATVGEVIRKISTNETTVTVGGLYAVDHLTNVKAKLNSNGKFGALLQHEGLPKSIVTISGEIDTKTLDKYPRLGLSLSLKP
AT5G15090.1	AtVDAC3	MVKGPGLYTEIGKKARDLLYRDYQGDQKFSVTTYSSTGVAITTTGTNKGSLFLGDVATQVKNNNFTADVKVSTDSSLLTTLTFDEPAPGLKVIVQAKLPDHKSGKAEVQYFHDYAGISTSVGFTATPIVNFSGVVGTNGLSLGTDVAYNTESGNFKHFNAGFNFTKDDLTASLILNDKGEKLNASYYQIVSPSTVVGAEISHNFTTKENAITVGTQHALDPLTTVKARVNNAGVANALIQHEWRPKSFFTVSGEVDSKAIDKSAKVGIALALKP
AT5G67500.1	AtVDAC4	MSKGPGLFTDIGKKAKDLLTRDYNSDQKFSISTYSASGVALTSTALKKGGVHAADVATQYKYKNALFDVKIDTDSSVLTTVTLTEILPSTKAIASFKVPDYNSAKLEVQYFHDHATVTAAAALKQNPLIDITATLGSPVISFGAEAGYDTTSKTFTKYNAGISVTKPDACLSIILGDKGDSLKASYLHHFDEFKRTAAVGEVYRKFSTNENTITVGGLYAIDHSTAVKAKLNNHGTLGALLQHEVLPRSLVTVSSEIDTKALEKHPRNNDRRIQIKTVSTTSQFGLVDQLLVIEVHSQRRFSQYC
AT3G01280.1	AtVDAC5	MVKGPGLYTEIGKKARDLLYKDHNSDQKFSITTFSPAGVAITSTGTKKGDLLLGDVAFQSRRKNITTDLKVCTDSTFLITATVDEAAPGLRSIFSFKVPDQNSGKVELQYLHEYAGISTSMGLTQNPTVNFSGVIGSNVLAVGTDVSFDTKSGNFTKINAGLSFTKEDLIASLTVNDKGDLLNASYYHIVNPLFNTAVGAEVSHKLSSKDSTITVGTQHSLDPLTSVKARVNSAGIASALIQHEWKPKSFFTISGEVDTKSIDKSAKVGLALALKP
O.sativa v7.0|LOC_Os03g04460.1	OsVDAC1	MSKGPAPFLNIGKRAKDLLYKDYNFDQKFSLTTTSNSGLGLTATGVKIDELFIGDIQTQHKSGKTTVDVKIDSESRVSTTVTVDEALTGLKTSFSFRVPDQKSGKLDLQYLHDHFALNSTIGLTSTPLIELAATIGTNELSAGAEVGFDSTSASVTKYNSGICYNKHDFSAAVLLADKGETLKASYIHTFNETNGATVAAEVTHKLKTKENYFTIGSSHAIDSSTLLKTRFSNGGKVGVLCQHEWRPKSTVSISAEYDPKVVSSPSRFGVAIALKP
O.sativa v7.0|LOC_Os03g10510.1	OsVDAC2	MAMKGPGLFSDIGKRAKDLLTKDYTYDQKLTVSTVSSSGVGLTSTAVKKGGLYTLDVSSVYKYKSTLVDVKVDTESNISTTLTVFDVLPSTKLVTSVKLPDYNSGKVEMQYFHENASFATAVGMKPSPVVEFSGTAGAQGLAFGAEAGFDTATGKFTKYSAAIGVTKPDYHAAIVLADKGDTVKVSGVYHLDDKQKSSVVAELTRRLSTNENTLTVGGLYKVDPETAVKARLNNTGKLAALLQHEVKPKSVLTISGEFDTKALDRPPKFGLALALRP
O.sativa v7.0|LOC_Os09g19734.3	OsVDAC3	MVGPGLYPEIGKKARDLLYRDYQTDHKFTLTTYTSNGVAITATSTKKADLIFGEIQSQIKNKNITVDVKANSDSNVVTTVTVDELTPGLKSILSFAVPDQRSGKFELQYSHDYAGVSASIGLTASPVVNLSSVFGTKALAVGADVSLDTATGNLTKYNAGLSFSNDDLIASLNLNNKGDSLTASYYHIVNHSATAVGAELTHSFSSNENSLTFGTQHTLDPLTVVKARFNNSGKASALLQHEWRPKSVWTISAEVDTKAIDKSSKVGIAVALKP
Aco011783.1.mrna1 peptide: Aco011783.1.mrna1 pep:protein_coding	AcoVDAC1	MSSAPVPFSDIDLLYKDYYFDHKFSLTTSSDSGLGLAASGLKIDQLFIGDISTQYKSGRTVVDVKIDSNSNVATTVTVNEIVSGLKTSFSFKTPDQTSGKVDVQYLHERAAINSSIGLSSTPLLELAATIGTRELSLGAEVGFDSASASFTKYNSGIGYNKPDFSASLILADKGETLRASYFHLFNPANGAAVAAEISHRFKTSENSFSIGSCHSLDHLTTLKTRFSNSGKVALLCQHEWRPKSFVTLSAEYDPKAVRAPSRLGLAVALKP
Aco000087.1.mrna1 peptide: Aco000087.1.mrna1 pep:protein_coding	AcoVDAC2	MKGPGLFSDIGKKAKDLLTKDYTYDQKLTISTVTASGVGLTSAALKKGGLYSLDIGSQYKYKNTLVDVKVDTDSNISATFTISEIFPYTKTIASFKIPDYNSGKLEVQYFHDHASFASIVALNPSPVVELSGTVGAQGIAIGAEAGFDTSSGNFTKYSVGLGLAKPDYNVSVLLMDKGDILKASYVYHFDELQKTSAVAEITRKFSTNENYLTVGGLYAVDPQTTVKAKLNNSGKLAALLQHEIKPKSFLTISGEFDTKVLDRSPKFGLALALKP
Aco005711.1.mrna1 peptide: Aco005711.1.mrna1 pep:protein_coding	AcoVDAC3	MGPGLYSEIGKKARDLLYKDYHTDQKFTITTYTSTGVAITASGTKKNELIFGEIHSQLKNKNVTVDVKANSDSNLLTTVTIDELATPGLKTIFSFVVPDQRSGKVELQYLHDYAGVNASIGLTANPVVNLAGVVGTKALSVGADVSFDTATGNFTKYNAGLSVTNADLVAALTLNNKGDSLGASYYHLVSPLSAVGAELTHSFASSENTLTFGTQHQLDPLTTVKARFNNYGKASALIQHEWRPKSFLTISTEVDTKAIEKSSKVGLSLVLKP
Aco005915.1.mrna1 peptide: Aco005915.1.mrna1 pep:protein_coding	AcoVDAC4	MGPGLYSEIGKRARDLLYKDFHTDQKFTITTYTSEGVAITASGTKKNDFMFGEIQSQLRNKNITVDVKASSDSNLFTIVTVDELATPGLKTIFSFVVPDQRSGKVEVQYLHDYAGINASIGLTANPIVNFSGVLGTKALSAGADVSFDTATGNFTKYNAGLSITNADLVAALTLNNKGDSLSASYYHSVNPLWNTAVGAELTHSFSTNENTLTFGTQHALDPLTTVKARFNNYGKASALIQHEWRPKSLFTVSAEVDTTAIEKSSKVGLSLVLKP
Gbar_D08G009470.1	GbVDAC1	MAGPAPFVDLGKKAKDLLTKDYNFDQKFTLSMLSTTGMGLTATGLKKDQNFFGDINTVYKSGNTTVDMKVDTYSNVSTKVTVNDVWPCSKAALSFRIPDHKSGKLDVQYLHPHAAIDSSIGLNPTPLLELSATIGSKELALGGEIGFDTASASFTEYTAGINLNKPDFSVALLLTDKGQALKASYIHSVNPFTCVAAEMAHRFSTYENTFTIGSSHAVDPFTVVKTRFSDNGKVGMLCQREWRPKSLVTFSAEYDSKAINASPKMGLALALKP
Gbar_A12G008580.1	GbVDAC2	MSKAPGLFVDIGKKAKDLLTKDYTSYQKFTVSTYTVAGVALTSTALKKGGLSTGDVAALYKYKNTQFDVKVETDSNISTTLTFTEILPSTKTIASFKVPDYKSGKLEVQYFHDHATVTTMVGLNQTPGVDVTATIGTPTIAFGAEVGYDTTSGNFTKYTAGISVTKPDSCASIILGDKGDSIKASYVHYMDQQKKSAAVGEISRRFSTNENTFTVGGAYAVDHLTLIKAKLNSHGRLGALLQHEVVPKSLLTISSELDTKALEKSPRFGLALALKP
Gbar_A07G023000.1	GbVDAC3	MGKGPGLYTEIGKKARDLLYKDYQTDQKFTLTTSSPTGVAITSTGTKKGDLFLADVNTQLKSRNVTTDIKVDTSSNLFTTITVDEPAPGLKAIFGFRVPDQRSGKIELQYLHEYAGISSSIGLTANPIVNFSGVLGTNVLALGTDISFDTKTGNFTKCNAGFSFTNADLIASLALNEKGDSVNASYYHIVNPSTNTAVGAEVTHSFSTNVNTITVGTQHALDPLTTIKARVNNAGKASALIQHEWRPKSLFTISGEVDTKSIDKSPKVGLALALKP
Gbar_D12G008030.1	GbVDAC4	MSKGPGLFVDIGKKAKDLLTKDYTSDQKFTVSTYTGAGVALTSTALKKGGLSTGDVAALYKYKNTQFDVKVDTNSNISTTLTFTEILPSTKTIASFKVPDYNSGKLEVQYFHDHATVTTTVGLNQTPGVDVTATIGTPTIAFGAEAGYDTTSGNFTKYTAGISMTKPDSCASIILGDKGDSIKASYVHYMDQLKKSAAVAEISRRFSTNENTFTVGGVYAVDHLTLIKAKLNSHGRLGAVLQHEVVPKSLLTISSELDTKALEKSPQFGLGLALKP
Gorai.004G100400.1-JGI_221_v2.1 ID=Gorai.004G100400.1-JGI_221_v2.1; Name=Gorai.004G100400.1; organism=Gossypium raimondii; type=polypeptide; length=274bp	GrVDAC1	MAGPAPFVDLGKKAKDLLTKDYNFDQKFTLSMLSTTGMGLTATGLKKDQNFFGDINTVYKSGNTTVDMKVDTYSNVSTKVTVNDVWPCSKAALSFRIPDHKSGKLDVQYLHPHAAIDSSIGLNPTPLLELSATIGSKELALGGEIGFDTASASFTEYTAGINLNKPDFSVALLLTDKGQALKASYIHSVNPFTCVAAEMAHRFSTYENTFTIGSSHAVDPFTVVKTRFSDNGKVAMLCQREWRPKSLVTFSAEYDSKAINASPKMGLALALKP
Gorai.007G223000.1-JGI_221_v2.1 ID=Gorai.007G223000.1-JGI_221_v2.1; Name=Gorai.007G223000.1; organism=Gossypium raimondii; type=polypeptide; length=277bp	GrVDAC2	MSKGPGLFVDIGKRAKDLLTKDYTSDQKFTVSTYTGAGVAITSTSLKKGGLSTGDVAALYKYKNTQFDVKVDTDSNISTTMTFTDILPSTKTIASFKVPDYNAGKLEVQYFHHHATFTTTIALYKTPVVDATATIGTPSIAFGAEAGYDPTKGNFTKYTAGISVTKPDSCASIILGDKGDSIKASYVHYLDNLKKSAAVGEISRKFSTNENTFTVGGAYAVDHLTLIKAKLNNHGRLGALLQHEVIPKSLLTVSGELDTKSLDKSPRLGLAFALKP
Gorai.001G256800.1-JGI_221_v2.1 ID=Gorai.001G256800.1-JGI_221_v2.1; Name=Gorai.001G256800.1; organism=Gossypium raimondii; type=polypeptide; length=277bp	GrVDAC3	MGKGPGLYTEIGKKARDLLYKDYQTDQKFTLTTSSPTGVAITSAGTKKGDLFLADVNTQLKSRNVTTDIKVDTSSNLFTTITVDEPAPGLKAIFGFRVPDQRSGKIELQYLHEYAGISSSIGLTANPIVNFSGVLGTNVLALGTDISFDTKTGNFTKCNAGFSFTNADLIASLALNEKGDSVNASYYHIVNLSTNTVVGAEVTHSFSTNVNTITVGTQHALDPSTTIKARVNNAGKASALIQHEWRPKSLFTISGEVDTKSIDKSPKVGLALALKP
Gorai.008G082900.1-JGI_221_v2.1 ID=Gorai.008G082900.1-JGI_221_v2.1; Name=Gorai.008G082900.1; organism=Gossypium raimondii; type=polypeptide; length=277bp	GrVDAC4	MSKGPGLFVDIGKKAKDLLTKDYTSDQKFTVSTYTGAGVALTSTALKKGGLSTGDVAALYKYKNTQFDVKVDTNSNISTTLTFTEILPSTKTIASFKVPDYNSGKLEVQYFHDHATVTTTVGLNQTPGVDVTATIGTPSIAFGAEAGYDTTSGNFTKYTAGISMTKPDSCASIILGDKGDSIKASYVHYMDQLKKSAAVAEISRRFSTNENTFTVGGVYAVDHLTLIKAKLNSHGRLGAVLQHEVVPKSLLTISSELDTKALEKSPRFGLALALKP
Gorai.006G024700.1-JGI_221_v2.1 ID=Gorai.006G024700.1-JGI_221_v2.1; Name=Gorai.006G024700.1; organism=Gossypium raimondii; type=polypeptide; length=277bp	GrVDAC5	MGKGPGLYTEIGKKARDLLYKDYQTDHKFTLTTSSPTGVAITSAGTKKGELFLADVNTQLKNKNVTTDIKVDTYSNLYTTITVDQPAPGLKAIFSFRVPDQRSGKVELQYLHEYAGISSSIGLTANPIVNLSGVIGTNVLALGTDLSFDTKTGNFTKCNAGLSFSNVDLIASLTLNEKGDSLNASYYHIVNPMTNTAVGAEVTHSFSTNENTITIGTQHALDPLTMVKARVNNAGNASALIQHEWRPRSLFTISGEVDTKSIDKSAKVGLALALKP
Gh_A03G119400	GhVDAC1	MGKGPGLYSDIGKKPRDILYKDYQADHKFTVTTYTSNGVAITSTGIKKGELLLADVSTELKNNNITTNVKVDTKSNLFATVTVDEPAPGLKTIFSFIVPDQRSGKVELQYQHEYAGISTSIGLNANPLVNFSGVVGNNCVSVGTDLSFDTASGNFTKLNAGLNFTHSDLIASLTLNDKGDTLNASYYHIVSPLTNTAVGAELTHSFSSNENTLTIGTQHALDPLTTVRTRLNNYGRASALIQHEWRPKSLFTISGEVDTRAIEKSAKVGLALALKP
Gh_A05G194200	GhVDAC2	MKKGPGLFSDFGKKAKDLLNKDYTSDQKFTISSSSYTGLALVSNIVNKGGLSSGDVAAQYKHQNAVVDFKLDTILTTLTITDLHPSAKTVASFKLPDYNSGKLEVQYFHEHATVATAVGLKKSPAVDFSATIGTPGIAFGAEASYVTSSGEFTKYNAGVNMTKPDSNASVVLADKGDSLKVSYLHHLNQLNGGAVVGEIARKFSTNENTLTVGCSYLVDPHTLVKAKLNNHGNLGALVQHELRPKSFLTISGAFDTKALEKTPKFGLALSLKP
Gh_A05G297600	GhVDAC3	MGKGPGLYSDIGKKARDLLYKDYQADHKFTVTTYTSNGVAITSTGTKKGELLLADVNTQLKNKNITTDVKFDSRSNLFTTVTIDEPAPGLKTIFSFVVPDQKSGKVELQYRHEYAGISTGIGLTAKPLVSFSGVIGNDSVSVGTDLSFDTASGNFIKLNAGLNITHSDLIASMTLNDKGDTLTASYYHIVSPLTNTAVGAELTHSFSSNENTLTIGTQHALDPLTTVKARMNNYGRASALIQHEWRPKSLFTISGEVDTRAIEKSAKVGLALALKP
Gh_A07G241700	GhVDAC4	MGKGPGLYTEIGKKARDLLYKDYQTDQKFTLTTSSPTGVAITSTGTKKGDLFLADVNTQLKSRNVTTDIKVDTSSNLFTTITVDEPAPGLKAIFGFRVPDQRSGKIELQYLHEYAGISSSIGLTANPIVNFSGVLGTNVLALGTDISFDTKTGNFTKCNAGFSFTNADLIASLALNEKGDSVNASYYHIVNPSTNTAVGAEVTHSFSTNVNTITVGTQHALDPLTTIKARVNNAGKASALIQHEWRPKSLFTISGEVDTKSIDKSPKVGLALALKP
Gh_A08G095400	GhVDAC5	MAGPAPFVDLGKKAKDLLTKDYNFDQKFTLSMLSTTGMGLTATGLKKDQNFFGDINTVYKSGSTTVDMKVDTYSNVSTKVTVNDVWPCSKAALSFRIPDHKSGKLDVQYLHPHAAIDSSIGLNPTPLLELSATIGSKELALGGEIGFDTASASFTKYTAGINMNKPDFSVALLLTDKGQALKASYIHSVNPFTCVAAEMAHRFSTYENTFTIGSSHAVDPFTVVKTRFSDNGKVAMLCQREWRPKSLVTFSAEYDSKAINASPKMGLALALKP
Gh_A09G026700	GhVDAC6	MGKGPGLYTEIGKKARDLLYKDYQTDHKFTLTTSSPTGVAITSAGTKKGELFLADVNTQLKNKNVTTDIKVDTYSNLYTTITVDQPAPGLKAIFSFRVPDQRSGKVELQYLHEYAGISSSIGLTANPIVNLSGVIGTNVLALGTDLSFDTKTGNFTKCNAGLSFSNVDLIASLTLNEKGDSLNASYYHIVNPMTNTAVGAEVTHSFSTNENTITIGTQHALDPLTMVKARVNNAGKASALIQHEWRPRSLITISGEVDTKSIDKSAKVGLALALKP
Gh_A11G232500	GhVDAC7	MSKGPGLFVDIGKRAKDLLTKDYTSDQKFTVSTYTGAGVAITSTSLKKGGLSTGDVAALYKYKNTQFDVKISTTMTFTDILPSTKTIASFKVPDYNSGKLEVQYFHHHATFTTTIALYKTPVVDATATIGTPSIAFGAEAGYDPTKGNFTKYTAGISVTKPDSCASIILGDKGDSIKASYVHYLDNLKKSAAVGEISRKFSTNENTFTVGGAYAVDHLTLIKAKLNNHGRLGALLQHEVIPKSLLTVSGELDTKSLDKSPRLGLAFALKP
Gh_A12G089200	GhVDAC8	MSKAPGLFVDIGKKAKDLLTKDYTSYQKFTVSTYTVAGVALTSTALKKGGLSTGDVAALYKYKNTQFDVKVETDSNISTTLTFTEILPSTKTIASFKVPDYKSGKLEVQYFHDHATVTTTVGLNQTPGVDVTATIGTPTITFGAEVGYDTTSGNFTKYTAGISVTKPDSCASIILGDKGDSIKASYVHYMDQQKKSAAVGEISRRFSTNENTFTVGGAYAVDHLTLIKAKLNSHGRLGALLQHEVVPKSLLTISSELDTKALEKSPRFGLALALKP
Gh_A12G188400	GhVDAC9	MGKGPGLYTDIGKKARDLLYKDYQADHKFTLTTYTSNGVAITSTGTKKGELLLADISTELKNKNITTNVKVDTSSKLFATVTVDEPAPGLKTIFSFIAPDQRSGKVELQYQHEYAGISTSIGLTANPLVNFSGVVGNNSVTVGTDLSFDTASGNFTKLNAGLNFTHSDLIASLTLNDKGDTLNASYYHIVSPLTNTAVGAELSHSFSSNENTLTIGTQHALDPLTTVKARLNNYGRASALIQHEWRPKSLITISGEVDTGAIEKSAKVGLALALKP
Gh_D05G211300	GhVDAC10	MKQGPGLFSDFGKKAKDLLNKDYTSDQKFTISSSSYSGLALASNIVNKGGLSSGDVAAQYKHQNAVVDFKLDTESNILTTLTITDLHPSAKTVASFKLPDYNSGKLEVQYFHEHATVATAVGLKKSPAVDFSATIGTPGIAFGAEASYVTSSGEFTKYNAGVNMTKPDSNASVVLADKGDSLKVSYLHHLNQLNGGAVVGEIARKFSTNENTLTVGCSYLVDPHTLVKAKLNNHGNLGALVQHELRPKSFLTISGAFDTKALEKTPKFGLALSLKP
Gh_D05G306900	GhVDAC11	MGKGPGLYSDIGKKARDLLYKDYQVDHKFTVTTYTSNGVAITSTGTKKGDLLLADVNTQLKNKNITTDVKVDSRSNLFTTVTIDEPAPGLKTIFSFVVPDQKSGMVELQYRHEYAGISTGIGLTAKPLVSFSGVIGNDCVSVGTDLSFDTASGNFIKLNAGLNITHSDLIASMTLNDKGDTLTASYYHIVSPLTNTAVGAELTHSFSSNENTLTIGTQHALDPLTTVKARMNNYGRASALIQHEWHPKSLFTISGEVDTRAIEKSAKVGLALALKP
Gh_D07G239100	GhVDAC12	MGKGPGLYTEIGKKARDLLYKDYQTDQKFTLTTSSPTGVSITSAGTKKGDLFLADVNTQLKSRNVTTDIKVDTSSNLFTTITVDEPAPGLKAIFGFRVPDQRSGKIELQYLHEYAGISSSIGLTANPIVNFSGVLGTNVLALGTDISFDTKTGNFTKCNAGFSFTNADLIASLALNEKGDSVNASYYHIVNPSTNTVVGAEVTHSFSTNVNTITVGTQHALDPSTTIKARVNNAGKVSALIQHEWRPKSLFTISGEVDTKSIDKSPKVGLALALKP
Gh_D08G090500	GhVDAC13	MAGPAPFVDLGKKAKDLLTKDYNFDQKFTLSMLSTTGMGLTATGLKKDQNFFGDINTVYKSGNTTVDMKVDTYSNVSTKVTVNDVWPCSKAALSFRIPDHKSGKLDVQYLHPHAAIDSSIGLNPTPLLELSATIGSKELALGGEIGFDTASASFTEYTAGINLNKPDFSVALLLTDKGQALKASYIHSVNPFTCVAAEMAHRFSTYENTFTIGSSHAVDPFTVVKTRFSDNGKVGMLCQREWRPKSLVTFSAEYDSKAINASPKMGLALALKP
Gh_D09G024300	GhVDAC14	MGKGPGLYTEIGKKARDLLYKDYQTDHKFTLTTSSPTGVAITSAGTKKGELFLADVNTQLKNKNVTTDIKVDTYSNLYTTITVDQPAPGLKAIFSFRVPDQRSGKVELQYLHEYAGISSSIGLTANPIVNLSGVIGTNVLALGTDLSFDTKTGNFTKCNAGLSFSNVDLIASLTLNEKGDSLNASYYHIVNPMTNTAVGAEVTHSFSTNENTITIGTQHALDPLTMVKARVNNAGKASALIQHEWRPRSLFTISGEVDTKSIDKSAKVGLALALKP
Gh_D12G093700	GhVDAC15	MSKGPGLFVDIGKKAKDLLTKDYTSDQKFTVSTYTGAGVALTSTALKKGGLSTGDVAALYKYKNTQFDVKVDTNSNISTTLTFTEILPSTKTIASFKVPDYNSGKLEVQYFHDHATVTTTVGLNQTPGVDVTATIGTPTIAFGAEAGYDTTSGNFTKYTAGISMTKPDSCASIILGDKGDSIKASYVHYMDQLKKSAAVAEISRRFSTNENTFTVGGVYAVDHLTLIKAKLNSHGRLGAVLQHEVVPKSLLTISSELDTKALEKSPQFGLALALKP
Gh_D11G218000	GhVDAC16	MSKGPGLFVDIGKRAKDLLTKDYTSDQKFTVSTYTGAGVAITSTSLKKGGLSTGDVAALYKYKNTQFDVKVDTDSNISTTMTFTDILPSTKTIASFKVPDYNAGKLEVQYFHHHATFTTTIALYKTPVVDATATIGTPSIAFGAEAGYDPTKGNFTKYTAGISVTKPDSCASIILGDKGDSIKASYVHYLDNLKKSAAVGEIRRKFSTNENTFTVGGAYAVDHLTLIKAKLNNHGRLGALLQHEVIPKSLLTVSGELDTKSLDKSPRLGLAFALKP
Gh_D02G129900	GhVDAC17	MGKGPGLYSDIGKKARDLLYKDYQADHKFTVTTYTSNGVAITSTGIKKGELLLADVSTELKNNNITTNVKVDTKSTLFATVTVDEPAPGLKTIFSFIVPDQRSGKVELQYQHEYAGISTSIGFNANPLVNFSGVVGNNCVSVGTDLSFDTASGNFTKLNAGLNFTHSDLIASLTLNDKGDTLNASYYHIVSPLTNTAVGAELTHSFSSNENTLTIGTQHALDPLTTVKARLNNYGRASGLIQHEWRPKSLFTISGDVDTRAIEKSAKVGLALALKP
Gh_D12G184600	GhVDAC18	MGKGPGLYTDIGKKARDLLYKDYQADHKFTLTTYTSNGVAITSTGTKKGELLLADISTELKNKNITTNVKVDTSSKLFATVTVDEPAPGLKTIFSFIAPDQRSGKVELQYQHEYAGISTSIGLTANPLVNFSGVVGNNSVTVGTDLSFDTASGNFTKLNAGLNFTHSDLIASLTLNDKGDTLNASYYHIVSPLTNTAVGAELSHSFSSNENTLTIGTQHALDPLTTVKARLNNYGRASALIQHEWRPKSLITISGEVDTGAIEKSAKVGLALALKP
G.max Wm82.a2.v1|Glyma.13G096000.1.p	GmVDAC1	MANGPAPFSEIGKRAKDLLYKDYNFDHKFSLSIPNSTGLGLIATGLKKDQIFVGDISTLYKSGNTTVDVKVDTYSNISTKVTVNDILHGTKAALSFNIPDHKSGKLDVQYLHPHAAVDSSIGLNPSPLLELSAAIGSKDVCLGAEVGFNTTSASFTKYNAGVAFNKPDFSAALLLADKGQTLKASYINYVDRPDGFTVAAEISHSFSTFENRFTIGSSQSIDSKTVVKTRFSDDGKAAFQCQRAWRPNSLITLSAEYDSTKIFGSSTKFGLALALKP
G.max Wm82.a2.v1|Glyma.11G048200.1.p	GmVDAC2	MSKGPGLFTDIGKKSKDLLTKDYNSDQKLTISSYSISGVALTSTSVKKGGLSTGDVAALYKYKNTIIDVKLDTASTISTTLTFNDVLPSTKTIASFKLPDYNSGKLEVQYFHDHATLTTAVALKQSPVIDVSATVGTPTIALGAEAGYDTSSGGFTKYTAGISVTRPDSSASVILGDKGDSIKASYLHHLDLLKKSAAVAEITRKFSTNENIFTVGGSFAVDPLTQVKARLNNHGKLGALLQHEIIPKSVFTVSGEIDTKALDKKPRFGLAIALKP
G.max Wm82.a2.v1|Glyma.13G064900.1.p	GmVDAC3	MSKGPGLYSDIGKKARDLLFKDYHSDQKFTITTYSPTGVAITSSGTKKGDLFVADVNTQLKNKNITTDIKLDTNSNLLTTITVNEPAPGLKTIFSFRVPDQRSGKVEVQYLHDYAGISTSVGLTANPIVNFSGVVGTNVLALGTDVSFDTKIGELTKFNAGLNFTKDDLVASLTVNDKGDALNASYYHAVNRLTNTAVGAEVTHRFSTNENTLTLGTQHALDPLTTMKARVNNFGKANALIQHEWRPKSFFTISGEVDTKAIEKSAKVGLGLALKP
Pp3c15_9100V3.1 peptide: Pp3c15_9100V3.1 pep:protein_coding	PpVDAC1	MGKGPGFYTDIGKKTKDLLNKDYTYDQKFVITTSTKSGLAFTSTGLKRGEAFTGDLNTQFKNKNVTADVKVDTKSNIFTTITIDEFAPGAKSVFSFTIPDHKSGKLEIQYKQDYCGITGSIGLSPSPIVEATGALGNDGFSVGGEVAFDSANGSLIKYNAGVGLVKPDFNASIILAEKGDLLKASYLHTVSPISRTTMAAEIAHRFSKNENTFTVGGLYELDTLTTVKARLNNHGKLAALLQHEWRPKSLVTLSGEVDTKSLDKTAKIGLALALKP
Pp3c9_21110V3.4 peptide: Pp3c9_21110V3.4 pep:protein_coding	PpVDAC2	MGKGPGMYSDIGKKTKDLLNKDYTYDQKFVITTNTQSGLAFTSTGVKRGEGFSGDVNTSFKNKNVTADVKVDTKSNIFATVTVDEFAPGAKSVFTFTIPDHKSGKLELLYKQDYCGISGSIGLTPSPIVEATGALGNEGFSVGGELAFDTASGSLIKYNAGVGFVKPDFNASLMLAEKGDLLKASYLHTVSPVSRTTVAAEIAHKFSKNENTFTVGGLYELDTLTTVKARLNNHGKLAALLQHEWRPKSLITFSGEVDTKSLDKTAKIGLALALKP
Pp3c15_9100V3.4 peptide: Pp3c15_9100V3.4 pep:protein_coding	PpVDAC3	MGKGPGFYTDIGKKTKDLLNKDYTYDQKFVITTSTKSGLAFTSTGLKRGEAFTGDLNTQFKNKNVTADVKVDTKSNIFTTITIDEFAPGAKSVFSFTIPDHKSGKLEIQYKQDYCGITGSIGLSPSPIVEATGALGNDGFSVGGEVAFDSANGSLIKYNAGVGLVKPDFNASIILAEKGDLLKASYLHTVSPISRTTMAAEIAHRFSKNENTFTVGGLYELDTLTTVKARLNNHGKLAALLQHEWRPKSLVTLSGEVDTKSLDKTAKIGLALALKP
Pp3c15_9100V3.2 peptide: Pp3c15_9100V3.2 pep:protein_coding	PpVDAC4	MGKGPGFYTDIGKKTKDLLNKDYTYDQKFVITTSTKSGLAFTSTGLKRGEAFTGDLNTQFKNKNVTADVKVDTKSNIFTTITIDEFAPGAKSVFSFTIPDHKSGKLEIQYKQDYCGITGSIGLSPSPIVEATGALGNDGFSVGGEVAFDSANGSLIKYNAGVGLVKPDFNASIILAEKGDLLKASYLHTVSPISRTTMAAEIAHRFSKNENTFTVGGLYELDTLTTVKARLNNHGKLAALLQHEWRPKSLVTLSGEVDTKSLDKTAKIGLALALKP
Potri.006G169400.1.v4.1 peptide: Potri.006G169400.1.v4.1 pep:protein_coding	PtVDAC1	MSKGPGLFADIGKKAKDLLTRDYNSDQKFSVSTYSDAGVALTSTAVKKGGLLAGDVATLYKYKNTTFDVKVDTESNISATLTFTDLLPSTKTVASIKLPDHNSGKLEFQYFHDHATFTTAAALNQSPAIDVTATIGTPTIAFGAEAGYDTTSGSFTKYTAGISVTKPDSYASIILGDKGDSIRASYVHHLDLLKKSAAVGEITRRFSSNENTFTVGGSFAVDHLTVVKAKLNNHGKLGALVQHEVIPKSVLTISSEFDTKALDKNPRFGLAIALKP
Potri.005G146800.1.v4.1 peptide: Potri.005G146800.1.v4.1 pep:protein_coding	PtVDAC2	MVNGPGLYSEIGKKARDLLYKDYQTDHKFTLNTSSPTGVTITSSGTKKGDLLAADVNTQLKNKNITTDIKVDTSSNLFTTITVDEPAPGLKTIFSFKVPDQRSGKVEIQYLHDYAAVSSSVGLTVNPIVNFSGVIGTNVASLGTDLSFDTKTGDFIKCNAGVSLSKVDLIASLTLNDKGDSLNASYYHIVNPLTAVGAEVSHSFSSNENTITVGAQHALDPLTTLKARVNNAGKASALVQHQWRPKSFFTVSGEVDTKAIEKTAKVGLALALKP
Potri.017G078200.1.v4.1 peptide: Potri.017G078200.1.v4.1 pep:protein_coding	PtVDAC3	MGKGPGLYVDIGKKARDLLYKDYQSDHKFTVTTYTSTGVALTSTGIKKGELFLADVSGQLKNKNITTDIKVDTNSNLLTTITIDEPAPGLKTIFSFKVPDQRSGKVELQYQHEYAGISTSLGLTANPIVNFSGVIGSNVVSLGTDLSFDTATGNFTKYNAGLSYTNADLIASLTVNDKGDTLTASYYHTVRPLTSTAVGAELTRSFSSNENTLTIGTQHALDPLTTVKARLNNYGKASALIQHEWRPKSLFTISGEVDTKAIEKSAKIGLALALKP
Potri.008G194900.1.v4.1 peptide: Potri.008G194900.1.v4.1 pep:protein_coding	PtVDAC4	MGSKPAPFSDIGKRAKDLLTKDYNYDHKFTLSILSSTGMAFTATGLKKDEVFVGDINTLYKSKNTVVDVKVDTYSNVSTKVTVNDILPSTKAAFSFKIPDHKSGKLDVQYFHHHAAIESSIGLNPNPLLDFSAAIGSSNLSLGGEVGFDTASSSFIKYNAGIGLNKPDFSAALLLTDKGQTLKASYVHSVNPFHSVAAEMTHRFSSLENSFTIGSSHAVDPFTVVKTRFSDNGKAAMLYQHEWRPKSLITFSAEYDSKATHAANPKYGIALALKP
S.bicolor v3.1.1|Sobic.001G512300.1.p	SbVDAC1	MSKGPVPFVNIGKRAKDLLYKDYNFDQKFSLSTSSSSGLNLTATGVKINEDFIGVIRTQHKSGRTTVDVIIDSDSKVSTTVTVDEALTGLKTSFAFKVPDHKSGKLDLQYAHNRFSLNSTIGLTSTPLVELAATVGTSELTIGAEVGFDSTSAAVTKYNSGIGYNKSDFSASLLLADKGETLKASYIHLFNPTNGATVAAEVTHKFKTKENYFTVGSSHALDPSTLLKTRFSNSGKVGLLCQHEWRPKSLVTLSAEYDPKVVSAPSRIGVAISLKP
S.bicolor v3.1.1|Sobic.001G465800.1.p	SbVDAC2	MKGPGLFSDIGKKAKDLLTKDYTYDQKLTISTASASGVGLTSTAVKKGGLYSLDVSSVYKYKNTTVDVKVDTESNISTTLTVLDALPSTKLVTSVKLPDYNSGKVELQYFHENATFATVVGTKPTPVIDLSGTVGAQGVAFGAEAGYDTATGKFTKYTAAIGVTKPDYHAAFILADKGDTIKVSGVYHFDEKQKASAVAELTRRLSTNQNTLTVGGLYTVDPQTSVKARLNNTGTLAALLQHELKPKSVLTISGEFDTKALDRPPKFGLALALKP
S.bicolor v3.1.1|Sobic.002G180300.1.p	SbVDAC3	MVGPGLYAEIGKKTKDLLYKDYQTDHKFTLTTYTSNGVAVTASSTKKADLIFGEIQSQIKNKNITVDVKANSESNIITTVTVDEIATPGLKTILSFAVPDQRSGKVELQYLHDYAGVNASIGLTANPVVNLSAAFGTKALAVGADVSLDTATGNLTKYNSGLRFTHEDLIASLSLNNRGDSLTGAYYHKVSELTNTAVGAELTHSFSTNENTVTFGGQHALDPLTVLKARINNSGKASALIQHEWRPKSLVTISAEVDTKTIEKSSKVGIAVALKP
EFJ33798 peptide: EFJ33798 pep:protein_coding	SmVDAC1	MGKGPGMFGDIGKRTKDLLTRDFTSDQKFTVTSSTSSGITFTSFGNKKGEQFAGNVNTQFKTNNMTVNVKVDTESNIHGVITADEIAKGAKTVFTFTIPDNKCGKIKFQYVHDLFGLATSIGLTSSPVADLSAALGNDVVAVGGELSFDTASGKLSRYSGGIGLTKPDYSAALITADKGDTLKASYCHTVNANTKTTVGAEVSHSISKKQNTFTIGALYVLDPLTAVKARLNNHGQVGALLQHEWRPKSTVTLCGEVDTKALNSRPKIGLAVALKP
EFJ25746 peptide: EFJ25746 pep:protein_coding	SmVDAC2	MAGKKGPGFWSDVGKKTGDLLYKDFSADQRFSLSSTTSTGLTFSSFGVKKGDVFDGDFTTTYVCKNVTVDVKVDTQSKIFSTVKVDDLAPGTRAIFNFSLPDQKSGKMELQYCHQYAGVTASVGLASSPVVECTSAFGSNDVVIGGEAAFDTASGNFTKYNAGVGINKPEFTAAVVVADKGDTLKASYSHVLSPFTRTTVGAEISHKLSTKANTFSIGGMYGLDALTTIKARLNNHGRIAAVVQHEWRPKSVISISGEVDTKALEKSAKLGLALSLKP
EOY31905 peptide: EOY31905 pep:protein_coding	TcVDAC1	MTVTPNLSRANDNSDPTLKAEISNQIKQPTRLSPERCRSSRCRVSSPIVSLFTYRRTSFLAVIDYSSIKMAGPAPFVDMGKKAKDLLTKDYNFDQKFTLTMLSSTGMGLTATGLKKDQIFFGDINTVYKSGNTTVDVKVDTYSNVSTKLTVNDVWPCSKAALSFRIPDHKSGKLDVQYLHPHAAIDSSIGLNPTPLLELSATIGSKELSLGGEVGFDTASASCTKYTAGIGLNKPDFSVALLLTDKGQALKASYIHSVNPFTCVAAEMTHRFSTYENNFSIGSSHAVDPFTVVKTRFSDNGKVAMLCQREWRPKSLITVSAEYDPKAVNASPKMGLALALKP
EOX91677 peptide: EOX91677 pep:protein_coding	TcVDAC2	MSKGPGLFSDIGKKAKDLLNKDYSSDHKFTVSTYTGAGVALTSTALKKGGLSIGDVAALYKYKNTLFDVKVDTDSNISATLTFTEILPSTKTIASFKVPDYNSGKLEVQYFHDHATFTTAIGLNQTPGVDVTATIGTPAIAFGAEAGYDTTSGNFTRYTAGISVTKPDAYASIILGDKGDSIKASYVHYLDQLKKCAAVGEISRRFSTNENTFTVGGAYAVDHLTLIKAKLNNHGRLGALLQHEVIPKSLLTISGEIDTKALDKSPRFGLALALKP
EOY03376 peptide: EOY03376 pep:protein_coding	TcVDAC3	MGKGPGLYTDIGKKARDLLYKDYQTDQKFTLTTFSPTGVAITSAGTKKGDLFVADVNTQLKNRNVTTDIKVDTSSNLFTTITVDEPAPGLKTIFSFRVPDQRSGKVELQYLHDYAGISSSIGLTANPIVNFSGVFGTNVLALGTDLSFDTKTGNFTKCNAGLSFSNVDLIASVALNEKGDSLNASYYHIVNPLTNTAVGAEVTHCFSTNENTITVGTQHALDPLTMVKARVNNAGKASALIQHEWRPRSLFTISGEVDTKSIDKSAKVGLALALKP
TraesCS5A02G505700.1 peptide: TraesCS5A02G505700.1 pep:protein_coding	TaVDAC1	MSKGPVPFPSFGKKAKDLLYKDYNFDQKFSWSTTSESGLGITASGVKFDELFIGDIRVQHKSGRNTVDVTIDCDSKVSTAVTFDEVVPGLKTSFGFKVPDQKSGKLDLQYLHDRFTLNSTIGLTSAPVIELATTIGTNELAVGAEVGFDSTSASVTKYNSGVSYTKDDFSAALQMADKGETLKASYIHLFSPTSAVAAEVTHRLKTKENYFTIGSSHALDPSTTLKTRFSNSGKAGLLCRHEWRPKSYVTLSAEYDPKVVSSPSRFGVAVALSP
TraesCS4D02G258900.1 peptide: TraesCS4D02G258900.1 pep:protein_coding	TaVDAC2	MKGPGLFTDIGKKAKDLLTRDYTYDQKLSVSTVSSSGVAVTSTAVKKGGLYSLDVASAYKYKNNLVDVKVDTESNISTTLTVLDVLPSTKLVTSIKFPDYNAGKVEVQYFHDHATFAAAVGMKPSPVVDFSLVVGPKGLAFGGEAGFDTSSGKFTKYTGGFSVTKPDFHASAILADKGDTIKVSGVYHLDEKQKASAVAEFTRKLSTNENTLTVGGLYTVDPQTAVKARLNNTGKLAALLQHEVKPKSLLTISGEFDTKALDRAPKFGLSLALKP
TraesCS4B02G336100.1 peptide: TraesCS4B02G336100.1 pep:protein_coding	TaVDAC3	MSKGPVPFPSFGKKAKDLLYKDYNFDQKFSWSTTSESGLGITASGVKFDELFIGDIRVQHKSGRNTVDVTIDCDSKVSTAVTFDEVVPGLKTSFGFKVPDQKSGKLDLQYLHDRFALNSTIGLTSAPVIELATTIGTNELAVGAEVGFDSTSASVTKYNSGVSYTKDDFSAALQMADKGETLKASYIHLFSPSSAVAAEVTHRLKTKENYFTIGSSHALDPSTTLKTRFSNSGKAGLLCRHEWRPKSYVTLSAEYDPKVVSSPSRFGVAVALSP
Ga14G2308	GaVDAC1	ATGGCTGGACCAGCACCATTCGTAGATCTGGGAAAAAAGCCAAAGGTATCAGTTGCATACCTCCTGACAAAAGATTACAATTTTGACCAGAAGTTTACTCTTTCAATGCTGAGCACCACGGGAATGGGACTTACAGCCACAGGACTCAAGAAGGACCAAAATTTTTTTGGTGACATAAATACTGTGTATAAGAGTGGAAGTACTACTGTGGATATGAAAGTTGATACCTATTCTAATGTGTCTACAAAAGTGACTGTCAATGATGTCTGGCCATGTTCCAAAGCTGCTCTAAGTTTCAGGATACCTGATCACAAGTCTGGCAAGTTGGATGTCCAATATCTTCATCCTCATGCTGCCATTGATTCTAGTATTGGCCTGAATCCAACTCCCCTATTGGAG…
Ga14G2308	GaVDAC2	ATGAGTAAGGCACCAGGACTCTTCGTCGATTTCGGCAAGAAAGCCAAAGATCTGTTGACTAAAGATTATACCTCGTATCAGAAGTTCACTGTTTCTACTTACACTGTCGCTGGAGTGGCCCTTACATCAACTGCTCTAAAGAAAGGAGGACTTTCTACTGGGGATGTTGCTGCATTATACAAGTACAAGAATACTCAATTCGATGTCAAAGTTGAAACCGACTCTAACATCTCAACAACACTTACATTCACTGAGATTCTTCCATCCACGAAGACTATTGCATCGTTCAAAGTGCCTGATTATAAGTCCGGCAAGTTGGAGGTTCAGTATTTCCATGACCATGCAACCGTTACAACAACGGTTGGTTTGAACCAGACACCAGGCGTTGATGTCACGGCG…
Ga07G2504	GaVDAC3	ATGGGCAAGGGTCCTGGTCTCTACACTGAAATCGGCAAGAAAGCCAGAGATCTTCTTTACAAGGATTATCAGACTGACCAAAAGTTCACTTTGACCACTAGCTCTCCCACTGGTGTTGCAATTACCTCTGCTGGAACGAAGAAAGGTGATCTTTTCTTGGCTGATGTTAATACCCAACTGAAGTCTAGGAATGTTACAACTGATATCAAAGTGGACACCAGCTCCAATCTATTTACCACCATAACAGTTGATGAACCTGCACCCGGGCTAAAGGCAATCTTTGGCTTCAGAGTCCCTGATCAGAGGTCTGGCAAGATTGAACTCCAGTATTTGCATGAGTATGCTGGGATAAGCTCAAGCATTGGATTGACTGCCAACCCGATAGTTAACTTTTCGGGT…
Ga14G2308	GaVDAC4	ATGAGTAAGGCACCAGGACTCTTCGTCGATTTCGGCAAGAAAGCCAAAGATCTGTTGACTAAAGATTATACCTCGTATCAGAAGTTCACTGTTTCTACTTACACTGTCGCTGGAGTGGCCCTTACATCAACTGCTCTAAAGAAAGGAGGACTTTCTACTGGGGATGTTGCTGCATTATACAAGTACAAGAATACTCAATTCGATGTCAAAGTTGAAACCGACTCTAACATCTCAACAACACTTACATTCACTGAGATTCTTCCATCCACGAAGACTATTGCATCGTTCAAAGTGCCTGATTATAAGTCCGGCAAGTTGGAGGTTCAGTATTTCCATGACCATGCAACCGTTACAACAACGGTTGGTTTGAACCAGACACCAGGCGTTGATGTCACGGCG…
Ga09G0266	GaVDAC5	ATGGGCAAGGGTCCAGGTCTCTACACTGAAATCGGCAAGAAAGCCAGAGACCTTCTTTACAAGGATTATCAGACTGACCACAAGTTCACTCTCACCACCAGCTCTCCAACTGGAGTTGCTATTACATCTGCCGGAACGAAGAAAGGCGAACTCTTTTTGGCTGATGTTAACACCCAGCTGAAGAATAAGAATGTCACAACTGATATTAAAGTGGATACCTACTCCAATCTCTATACCACCATAACCGTTGATCAACCTGCACCCGGGCTGAAAGCAATCTTTAGCTTCAGAGCCCCTGATCAGAGGTCTGGCAAGGTTGAACTCCAGTATTTGCATGAATACGCAGGGATAAGCTCAAGCATTGGATTAACTGCAAACCCTATAGTTAACCTTTCAGGT…
