# Supplementary material for: Genome-wide characterization and expression divergence of voltage-dependent anion channel (VDAC) in upland cotton (Gossypium hirsutum L.) in response to abiotic stresses
Source: Front Plant Sci. 2025 Sep 30;16:1682305. doi: 10.3389/fpls.2025.1682305 (PMC12520018; doi:10.3389/fpls.2025.1682305)
Supplement: Supplementary file 1 [file DataSheet1.zip › Table S3.xlsx]

## Sheet: Sheet1
	Gene ID	Chromosome	Gene ID	Chromosome	Ks	Ka	Ka/Ks
1	Gh_A03G119400	A03	Gh_D02G129900	D02	0.0129105	0.0456994	0.282509
2	Gh_A12G188400	A12	Gh_D12G184600	D12	0	0.0458158	0
3	Gh_A05G297600	A05	Gh_D05G306900	D05	0.00962966	0.0201778	0.477241
4	Gh_A07G241700	A07	Gh_D07G239100	D07	0.00805161	0.0667106	0.120695
5	Gh_A09G026700	A09	Gh_D09G024300	D09	0.00160171	0.0199679	0.0802142
6	Gh_A08G095400	A08	Gh_D08G090500	D08	0.00645165	0.0259093	0.249009
7	Gh_A05G194200	A05	Gh_D05G211300	D05	0.00487674	0.0200849	0.242807
8	Gh_A11G232500	A11	Gh_D11G218000	D11	0.00331218	0.0248162	0.133469
9	Gh_A12G089200	A12	Gh_D12G093700	D12	0.0229025	0.0345456	0.662966
