# Supplementary material for: Genome-wide characterization and expression divergence of voltage-dependent anion channel (VDAC) in upland cotton (Gossypium hirsutum L.) in response to abiotic stresses
Source: Front Plant Sci. 2025 Sep 30;16:1682305. doi: 10.3389/fpls.2025.1682305 (PMC12520018; doi:10.3389/fpls.2025.1682305)
Supplement: Supplementary file 2 [file DataSheet2.xlsx]

## Sheet: S2
Motif Analysis
Renamed Gene IDs	Sequences
GhVDAC1	MGKGPGLYSDIGKKPRDILYKDYQADHKFTVTTYTSNGVAITSTGIKKGELLLADVSTELKNNNITTNVKVDTKSNLFATVTVDEPAPGLKTIFSFIVPDQRSGKVELQYQHEYAGISTSIGLNANPLVNFSGVVGNNCVSVGTDLSFDTASGNFTKLNAGLNFTHSDLIASLTLNDKGDTLNASYYHIVSPLTNTAVGAELTHSFSSNENTLTIGTQHALDPLTTVRTRLNNYGRASALIQHEWRPKSLFTISGEVDTRAIEKSAKVGLALALKP
GhVDAC1	MGKGPGLYSDIGKKPRDILYKDYQADHKFTVTTYTSNGVAITSTGIKKGELLLADVSTELKNNNITTNVKVDTKSNLFATVTVDEPAPGLKTIFSFIVPDQRSGKVELQYQHEYAGISTSIGLNANPLVNFSGVVGNNCVSVGTDLSFDTASGNFTKLNAGLNFTHSDLIASLTLNDKGDTLNASYYHIVSPLTNTAVGAELTHSFSSNENTLTIGTQHALDPLTTVRTRLNNYGRASALIQHEWRPKSLFTISGEVDTRAIEKSAKVGLALALKP
GhVDAC2	MKKGPGLFSDFGKKAKDLLNKDYTSDQKFTISSSSYTGLALVSNIVNKGGLSSGDVAAQYKHQNAVVDFKLDTILTTLTITDLHPSAKTVASFKLPDYNSGKLEVQYFHEHATVATAVGLKKSPAVDFSATIGTPGIAFGAEASYVTSSGEFTKYNAGVNMTKPDSNASVVLADKGDSLKVSYLHHLNQLNGGAVVGEIARKFSTNENTLTVGCSYLVDPHTLVKAKLNNHGNLGALVQHELRPKSFLTISGAFDTKALEKTPKFGLALSLKP
GhVDAC3	MGKGPGLYSDIGKKARDLLYKDYQADHKFTVTTYTSNGVAITSTGTKKGELLLADVNTQLKNKNITTDVKFDSRSNLFTTVTIDEPAPGLKTIFSFVVPDQKSGKVELQYRHEYAGISTGIGLTAKPLVSFSGVIGNDSVSVGTDLSFDTASGNFIKLNAGLNITHSDLIASMTLNDKGDTLTASYYHIVSPLTNTAVGAELTHSFSSNENTLTIGTQHALDPLTTVKARMNNYGRASALIQHEWRPKSLFTISGEVDTRAIEKSAKVGLALALKP
GhVDAC4	MGKGPGLYTEIGKKARDLLYKDYQTDQKFTLTTSSPTGVAITSTGTKKGDLFLADVNTQLKSRNVTTDIKVDTSSNLFTTITVDEPAPGLKAIFGFRVPDQRSGKIELQYLHEYAGISSSIGLTANPIVNFSGVLGTNVLALGTDISFDTKTGNFTKCNAGFSFTNADLIASLALNEKGDSVNASYYHIVNPSTNTAVGAEVTHSFSTNVNTITVGTQHALDPLTTIKARVNNAGKASALIQHEWRPKSLFTISGEVDTKSIDKSPKVGLALALKP
GhVDAC5	MAGPAPFVDLGKKAKDLLTKDYNFDQKFTLSMLSTTGMGLTATGLKKDQNFFGDINTVYKSGSTTVDMKVDTYSNVSTKVTVNDVWPCSKAALSFRIPDHKSGKLDVQYLHPHAAIDSSIGLNPTPLLELSATIGSKELALGGEIGFDTASASFTKYTAGINMNKPDFSVALLLTDKGQALKASYIHSVNPFTCVAAEMAHRFSTYENTFTIGSSHAVDPFTVVKTRFSDNGKVAMLCQREWRPKSLVTFSAEYDSKAINASPKMGLALALKP
GhVDAC6	MGKGPGLYTEIGKKARDLLYKDYQTDHKFTLTTSSPTGVAITSAGTKKGELFLADVNTQLKNKNVTTDIKVDTYSNLYTTITVDQPAPGLKAIFSFRVPDQRSGKVELQYLHEYAGISSSIGLTANPIVNLSGVIGTNVLALGTDLSFDTKTGNFTKCNAGLSFSNVDLIASLTLNEKGDSLNASYYHIVNPMTNTAVGAEVTHSFSTNENTITIGTQHALDPLTMVKARVNNAGKASALIQHEWRPRSLITISGEVDTKSIDKSAKVGLALALKP
GhVDAC7	MSKGPGLFVDIGKRAKDLLTKDYTSDQKFTVSTYTGAGVAITSTSLKKGGLSTGDVAALYKYKNTQFDVKISTTMTFTDILPSTKTIASFKVPDYNSGKLEVQYFHHHATFTTTIALYKTPVVDATATIGTPSIAFGAEAGYDPTKGNFTKYTAGISVTKPDSCASIILGDKGDSIKASYVHYLDNLKKSAAVGEISRKFSTNENTFTVGGAYAVDHLTLIKAKLNNHGRLGALLQHEVIPKSLLTVSGELDTKSLDKSPRLGLAFALKP
GhVDAC8	MSKAPGLFVDIGKKAKDLLTKDYTSYQKFTVSTYTVAGVALTSTALKKGGLSTGDVAALYKYKNTQFDVKVETDSNISTTLTFTEILPSTKTIASFKVPDYKSGKLEVQYFHDHATVTTTVGLNQTPGVDVTATIGTPTITFGAEVGYDTTSGNFTKYTAGISVTKPDSCASIILGDKGDSIKASYVHYMDQQKKSAAVGEISRRFSTNENTFTVGGAYAVDHLTLIKAKLNSHGRLGALLQHEVVPKSLLTISSELDTKALEKSPRFGLALALKP
GhVDAC9	MGKGPGLYTDIGKKARDLLYKDYQADHKFTLTTYTSNGVAITSTGTKKGELLLADISTELKNKNITTNVKVDTSSKLFATVTVDEPAPGLKTIFSFIAPDQRSGKVELQYQHEYAGISTSIGLTANPLVNFSGVVGNNSVTVGTDLSFDTASGNFTKLNAGLNFTHSDLIASLTLNDKGDTLNASYYHIVSPLTNTAVGAELSHSFSSNENTLTIGTQHALDPLTTVKARLNNYGRASALIQHEWRPKSLITISGEVDTGAIEKSAKVGLALALKP
GhVDAC11	MKQGPGLFSDFGKKAKDLLNKDYTSDQKFTISSSSYSGLALASNIVNKGGLSSGDVAAQYKHQNAVVDFKLDTESNILTTLTITDLHPSAKTVASFKLPDYNSGKLEVQYFHEHATVATAVGLKKSPAVDFSATIGTPGIAFGAEASYVTSSGEFTKYNAGVNMTKPDSNASVVLADKGDSLKVSYLHHLNQLNGGAVVGEIARKFSTNENTLTVGCSYLVDPHTLVKAKLNNHGNLGALVQHELRPKSFLTISGAFDTKALEKTPKFGLALSLKP
GhVDAC12	MGKGPGLYSDIGKKARDLLYKDYQVDHKFTVTTYTSNGVAITSTGTKKGDLLLADVNTQLKNKNITTDVKVDSRSNLFTTVTIDEPAPGLKTIFSFVVPDQKSGMVELQYRHEYAGISTGIGLTAKPLVSFSGVIGNDCVSVGTDLSFDTASGNFIKLNAGLNITHSDLIASMTLNDKGDTLTASYYHIVSPLTNTAVGAELTHSFSSNENTLTIGTQHALDPLTTVKARMNNYGRASALIQHEWHPKSLFTISGEVDTRAIEKSAKVGLALALKP
GhVDAC13	MGKGPGLYTEIGKKARDLLYKDYQTDQKFTLTTSSPTGVSITSAGTKKGDLFLADVNTQLKSRNVTTDIKVDTSSNLFTTITVDEPAPGLKAIFGFRVPDQRSGKIELQYLHEYAGISSSIGLTANPIVNFSGVLGTNVLALGTDISFDTKTGNFTKCNAGFSFTNADLIASLALNEKGDSVNASYYHIVNPSTNTVVGAEVTHSFSTNVNTITVGTQHALDPSTTIKARVNNAGKVSALIQHEWRPKSLFTISGEVDTKSIDKSPKVGLALALKP
GhVDAC14	MAGPAPFVDLGKKAKDLLTKDYNFDQKFTLSMLSTTGMGLTATGLKKDQNFFGDINTVYKSGNTTVDMKVDTYSNVSTKVTVNDVWPCSKAALSFRIPDHKSGKLDVQYLHPHAAIDSSIGLNPTPLLELSATIGSKELALGGEIGFDTASASFTEYTAGINLNKPDFSVALLLTDKGQALKASYIHSVNPFTCVAAEMAHRFSTYENTFTIGSSHAVDPFTVVKTRFSDNGKVGMLCQREWRPKSLVTFSAEYDSKAINASPKMGLALALKP
GhVDAC15	MGKGPGLYTEIGKKARDLLYKDYQTDHKFTLTTSSPTGVAITSAGTKKGELFLADVNTQLKNKNVTTDIKVDTYSNLYTTITVDQPAPGLKAIFSFRVPDQRSGKVELQYLHEYAGISSSIGLTANPIVNLSGVIGTNVLALGTDLSFDTKTGNFTKCNAGLSFSNVDLIASLTLNEKGDSLNASYYHIVNPMTNTAVGAEVTHSFSTNENTITIGTQHALDPLTMVKARVNNAGKASALIQHEWRPRSLFTISGEVDTKSIDKSAKVGLALALKP
GhVDAC17	MSKGPGLFVDIGKKAKDLLTKDYTSDQKFTVSTYTGAGVALTSTALKKGGLSTGDVAALYKYKNTQFDVKVDTNSNISTTLTFTEILPSTKTIASFKVPDYNSGKLEVQYFHDHATVTTTVGLNQTPGVDVTATIGTPTIAFGAEAGYDTTSGNFTKYTAGISMTKPDSCASIILGDKGDSIKASYVHYMDQLKKSAAVAEISRRFSTNENTFTVGGVYAVDHLTLIKAKLNSHGRLGAVLQHEVVPKSLLTISSELDTKALEKSPQFGLALALKP
GhVDAC16	MSKGPGLFVDIGKRAKDLLTKDYTSDQKFTVSTYTGAGVAITSTSLKKGGLSTGDVAALYKYKNTQFDVKVDTDSNISTTMTFTDILPSTKTIASFKVPDYNAGKLEVQYFHHHATFTTTIALYKTPVVDATATIGTPSIAFGAEAGYDPTKGNFTKYTAGISVTKPDSCASIILGDKGDSIKASYVHYLDNLKKSAAVGEIRRKFSTNENTFTVGGAYAVDHLTLIKAKLNNHGRLGALLQHEVIPKSLLTVSGELDTKSLDKSPRLGLAFALKP
GhVDAC10	MGKGPGLYSDIGKKARDLLYKDYQADHKFTVTTYTSNGVAITSTGIKKGELLLADVSTELKNNNITTNVKVDTKSTLFATVTVDEPAPGLKTIFSFIVPDQRSGKVELQYQHEYAGISTSIGFNANPLVNFSGVVGNNCVSVGTDLSFDTASGNFTKLNAGLNFTHSDLIASLTLNDKGDTLNASYYHIVSPLTNTAVGAELTHSFSSNENTLTIGTQHALDPLTTVKARLNNYGRASGLIQHEWRPKSLFTISGDVDTRAIEKSAKVGLALALKP
GhVDAC18	MGKGPGLYTDIGKKARDLLYKDYQADHKFTLTTYTSNGVAITSTGTKKGELLLADISTELKNKNITTNVKVDTSSKLFATVTVDEPAPGLKTIFSFIAPDQRSGKVELQYQHEYAGISTSIGLTANPLVNFSGVVGNNSVTVGTDLSFDTASGNFTKLNAGLNFTHSDLIASLTLNDKGDTLNASYYHIVSPLTNTAVGAELSHSFSSNENTLTIGTQHALDPLTTVKARLNNYGRASALIQHEWRPKSLITISGEVDTGAIEKSAKVGLALALKP
